# Supplementary material for: SOFI Simulation Tool: A Software Package for Simulating and Testing Super-Resolution Optical Fluctuation Imaging
Source: PLoS One. 2016 Sep 1;11(9):e0161602. doi: 10.1371/journal.pone.0161602 (PMC5008722; doi:10.1371/journal.pone.0161602)
Supplement: S2 Appendix — Zip file which includes the software package. The software is written in MATLAB, equipped with graphical user interface and freely available together with a user manual also at [16]. (ZIP) [file pone.0161602.s002.zip]

Archive with 172 entries (146 files):
- sofisimulationtool-2016-07-12/GUI/
- sofisimulationtool-2016-07-12/GUI/algorithms.fig
- sofisimulationtool-2016-07-12/GUI/algorithms.m
- sofisimulationtool-2016-07-12/GUI/codeSimulation/
- sofisimulationtool-2016-07-12/GUI/codeSimulation/funcs/
- sofisimulationtool-2016-07-12/GUI/codeSimulation/funcs/emitterGen.m
- sofisimulationtool-2016-07-12/GUI/codeSimulation/funcs/emitterGenRandom.asv
- sofisimulationtool-2016-07-12/GUI/codeSimulation/funcs/emitterGenRandom.m
- sofisimulationtool-2016-07-12/GUI/codeSimulation/funcs/gaussianPSF.m
- sofisimulationtool-2016-07-12/GUI/codeSimulation/funcs/simStacks.m
- sofisimulationtool-2016-07-12/GUI/codeSimulation/funcs/simStacksCore.m
- sofisimulationtool-2016-07-12/GUI/codeSimulation/funcs/templateDistribution.m
- sofisimulationtool-2016-07-12/GUI/codeSimulation/generateTimeTraces.m
- sofisimulationtool-2016-07-12/GUI/codeSofi/
- sofisimulationtool-2016-07-12/GUI/codeSofi/SOFI/
- sofisimulationtool-2016-07-12/GUI/codeSofi/SOFI/private/
- sofisimulationtool-2016-07-12/GUI/codeSofi/SOFI/private/cpu.m
- sofisimulationtool-2016-07-12/GUI/codeSofi/SOFI/private/cpu.mexw32
- sofisimulationtool-2016-07-12/GUI/codeSofi/SOFI/private/gaussian.m
- sofisimulationtool-2016-07-12/GUI/codeSofi/SOFI/private/gpu.cu
- sofisimulationtool-2016-07-12/GUI/codeSofi/SOFI/private/gpu.ptx
- sofisimulationtool-2016-07-12/GUI/codeSofi/SOFI/private/gpu1.m
- sofisimulationtool-2016-07-12/GUI/codeSofi/SOFI/private/gpu2.m
- sofisimulationtool-2016-07-12/GUI/codeSofi/SOFI/private/gpu3.m
- sofisimulationtool-2016-07-12/GUI/codeSofi/SOFI/private/gpu4.m
- sofisimulationtool-2016-07-12/GUI/codeSofi/SOFI/private/gpu5.m
- sofisimulationtool-2016-07-12/GUI/codeSofi/SOFI/private/gpu6.m
- sofisimulationtool-2016-07-12/GUI/codeSofi/SOFI/private/gpu7.m
- sofisimulationtool-2016-07-12/GUI/codeSofi/SOFI/private/gpu8.m
- sofisimulationtool-2016-07-12/GUI/codeSofi/SOFI/private/gpus.m
- sofisimulationtool-2016-07-12/GUI/codeSofi/SOFI/private/interpolate.m
- sofisimulationtool-2016-07-12/GUI/codeSofi/SOFI/private/nvcc.m
- sofisimulationtool-2016-07-12/GUI/codeSofi/SOFI/private/nvccbat.bat
- sofisimulationtool-2016-07-12/GUI/codeSofi/SOFI/private/xygrid.m
- sofisimulationtool-2016-07-12/GUI/codeSofi/SOFI/sofiAllFlatten.m
- sofisimulationtool-2016-07-12/GUI/codeSofi/SOFI/sofiBalance.m
- sofisimulationtool-2016-07-12/GUI/codeSofi/SOFI/sofiCumulants.m
- sofisimulationtool-2016-07-12/GUI/codeSofi/SOFI/sofiCumulants2D.m
- sofisimulationtool-2016-07-12/GUI/codeSofi/SOFI/sofiCumulants2D_traces.m
- sofisimulationtool-2016-07-12/GUI/codeSofi/SOFI/sofiCumulants3D.m
- sofisimulationtool-2016-07-12/GUI/codeSofi/SOFI/sofiFlatten.m
- sofisimulationtool-2016-07-12/GUI/codeSofi/SOFI/sofiGrids.m
- sofisimulationtool-2016-07-12/GUI/codeSofi/SOFI/sofiLinearize.m
- sofisimulationtool-2016-07-12/GUI/codeSofi/SOFI/sofiParameters.m
- sofisimulationtool-2016-07-12/GUI/codeSofi/SOFI/sofiPSFfwhm.m
- sofisimulationtool-2016-07-12/GUI/codeSofi/SOFI/sofiReconvolution.m
- sofisimulationtool-2016-07-12/GUI/codeSofi/SOFI/statusbar.m
- sofisimulationtool-2016-07-12/GUI/codeSofi/SOFIcalculations.m
- sofisimulationtool-2016-07-12/GUI/codeStorm/
- sofisimulationtool-2016-07-12/GUI/codeStorm/FALCON2D/
- sofisimulationtool-2016-07-12/GUI/codeStorm/FALCON2D/falconSTORM.m
- sofisimulationtool-2016-07-12/GUI/codeStorm/FALCON2D/functions/
- sofisimulationtool-2016-07-12/GUI/codeStorm/FALCON2D/functions/background_estimation.m
- sofisimulationtool-2016-07-12/GUI/codeStorm/FALCON2D/functions/FALCON_GPU_rel2.m
- sofisimulationtool-2016-07-12/GUI/codeStorm/FALCON2D/functions/Gauss_kernel.m
- sofisimulationtool-2016-07-12/GUI/codeStorm/FALCON2D/functions/Gen_Gauss_kernels.m
- sofisimulationtool-2016-07-12/GUI/codeStorm/FALCON2D/functions/Gen_kernels.m
- sofisimulationtool-2016-07-12/GUI/codeStorm/FALCON2D/functions/handover.m
- sofisimulationtool-2016-07-12/GUI/codeStorm/FALCON2D/functions/LS_fitting.m
- sofisimulationtool-2016-07-12/GUI/codeStorm/FALCON2D/functions/Peakdets.m
- sofisimulationtool-2016-07-12/GUI/codeStorm/FALCON2D/functions/simul_eval.m
- sofisimulationtool-2016-07-12/GUI/codeStorm/FALCON2D/functions/simulation_gen.m
- sofisimulationtool-2016-07-12/GUI/codeStorm/FALCON2D/functions/super_render.m
- sofisimulationtool-2016-07-12/GUI/codeStorm/STORM utilities/
- sofisimulationtool-2016-07-12/GUI/codeStorm/STORM utilities/fitGaussian2D_LS.m
- sofisimulationtool-2016-07-12/GUI/codeStorm/STORM utilities/Segmentation/
- sofisimulationtool-2016-07-12/GUI/codeStorm/STORM utilities/Segmentation/dataSegments.m
- sofisimulationtool-2016-07-12/GUI/codeStorm/STORM utilities/Segmentation/hriFilterSegments.m
- sofisimulationtool-2016-07-12/GUI/codeStorm/STORM utilities/Segmentation/hriSegmentation.m
- sofisimulationtool-2016-07-12/GUI/codeStorm/STORM utilities/Segmentation/Utils/
- sofisimulationtool-2016-07-12/GUI/codeStorm/STORM utilities/Segmentation/Utils/analyzeSegments.m
- sofisimulationtool-2016-07-12/GUI/codeStorm/STORM utilities/Segmentation/Utils/contourLength.m
- sofisimulationtool-2016-07-12/GUI/codeStorm/STORM utilities/Segmentation/Utils/LaplacianOfGaussian.m
- sofisimulationtool-2016-07-12/GUI/codeStorm/STORM utilities/Segmentation/Utils/segmentArea.m
- sofisimulationtool-2016-07-12/GUI/codeStorm/STORM utilities/Segmentation/Utils/segmentCenter.m
- sofisimulationtool-2016-07-12/GUI/codeStorm/STORM utilities/Segmentation/Utils/segmentContour.m
- sofisimulationtool-2016-07-12/GUI/codeStorm/STORM utilities/Segmentation/Utils/segmentImage.m
- sofisimulationtool-2016-07-12/GUI/codeStorm/STORMcalculations.m
- sofisimulationtool-2016-07-12/GUI/codeUtils/
- sofisimulationtool-2016-07-12/GUI/codeUtils/colormaps/
- sofisimulationtool-2016-07-12/GUI/codeUtils/colormaps/_DS_Store
- sofisimulationtool-2016-07-12/GUI/codeUtils/colormaps/ametrine.m
- sofisimulationtool-2016-07-12/GUI/codeUtils/colormaps/isolum.m
- sofisimulationtool-2016-07-12/GUI/codeUtils/colormaps/morgenstemning.m
- sofisimulationtool-2016-07-12/GUI/codeUtils/cudaAvailable.m
- sofisimulationtool-2016-07-12/GUI/codeUtils/dynrange.png
- sofisimulationtool-2016-07-12/GUI/codeUtils/dynrange_sofi.png
- sofisimulationtool-2016-07-12/GUI/codeUtils/findjobj.m
- sofisimulationtool-2016-07-12/GUI/codeUtils/help_TextFigures/
- sofisimulationtool-2016-07-12/GUI/codeUtils/help_TextFigures/axes10/
- sofisimulationtool-2016-07-12/GUI/codeUtils/help_TextFigures/axes10/~$axes10.docx
- sofisimulationtool-2016-07-12/GUI/codeUtils/help_TextFigures/axes10/axes10.docx
- sofisimulationtool-2016-07-12/GUI/codeUtils/help_TextFigures/axes10/fn.jpg
- sofisimulationtool-2016-07-12/GUI/codeUtils/help_TextFigures/axes5 - not used/
- sofisimulationtool-2016-07-12/GUI/codeUtils/help_TextFigures/axes5 - not used/axes5.docx
- sofisimulationtool-2016-07-12/GUI/codeUtils/help_TextFigures/axes5 - not used/axes5_equations.docx
- sofisimulationtool-2016-07-12/GUI/codeUtils/help_TextFigures/axes5 - not used/axes5_no_equations.docx
- sofisimulationtool-2016-07-12/GUI/codeUtils/help_TextFigures/axes5 - not used/helpMenu_axes5.mat
- sofisimulationtool-2016-07-12/GUI/codeUtils/help_TextFigures/axes5 - not used/helpMenu_axes5_figures.m
- sofisimulationtool-2016-07-12/GUI/codeUtils/help_TextFigures/axes5 - not used/Thumbs.db
- sofisimulationtool-2016-07-12/GUI/codeUtils/help_TextFigures/axes6/
- sofisimulationtool-2016-07-12/GUI/codeUtils/help_TextFigures/axes6/~$axes6.docx
- sofisimulationtool-2016-07-12/GUI/codeUtils/help_TextFigures/axes6/axes6.docx
- sofisimulationtool-2016-07-12/GUI/codeUtils/help_TextFigures/axes6/comparison widefield sofi.jpg
- sofisimulationtool-2016-07-12/GUI/codeUtils/help_TextFigures/axes6/helpMenu_axes6.mat
- sofisimulationtool-2016-07-12/GUI/codeUtils/help_TextFigures/axes6/helpMenu_axes6_figures.m
- sofisimulationtool-2016-07-12/GUI/codeUtils/help_TextFigures/axes7/
- sofisimulationtool-2016-07-12/GUI/codeUtils/help_TextFigures/axes7/axes7.docx
- sofisimulationtool-2016-07-12/GUI/codeUtils/help_TextFigures/axes7/sofi_grids.jpg
- sofisimulationtool-2016-07-12/GUI/codeUtils/help_TextFigures/axes7/sofi_grids.pptx
- sofisimulationtool-2016-07-12/GUI/codeUtils/help_TextFigures/axes8/
- sofisimulationtool-2016-07-12/GUI/codeUtils/help_TextFigures/axes8/~$axes8.docx
- sofisimulationtool-2016-07-12/GUI/codeUtils/help_TextFigures/axes8/axes8.docx
- sofisimulationtool-2016-07-12/GUI/codeUtils/help_TextFigures/axes8/helpMenu_axes8.mat
- sofisimulationtool-2016-07-12/GUI/codeUtils/help_TextFigures/axes8/helpMenu_axes8_figures.m
- sofisimulationtool-2016-07-12/GUI/codeUtils/help_TextFigures/axes9/
- sofisimulationtool-2016-07-12/GUI/codeUtils/help_TextFigures/axes9/axes9.docx
- sofisimulationtool-2016-07-12/GUI/codeUtils/help_TextFigures/axes9/helpMenu_axes9.mat
- sofisimulationtool-2016-07-12/GUI/codeUtils/help_TextFigures/axes9/helpMenu_axes9_figures.m
- sofisimulationtool-2016-07-12/GUI/codeUtils/help_TextFigures/Thumbs.db
- sofisimulationtool-2016-07-12/GUI/codeUtils/load_icon.jpg
- sofisimulationtool-2016-07-12/GUI/codeUtils/play.jpg
- sofisimulationtool-2016-07-12/GUI/codeUtils/return.jpg
- sofisimulationtool-2016-07-12/GUI/codeUtils/save_icon.jpg
- sofisimulationtool-2016-07-12/GUI/codeUtils/save_icon.png
- sofisimulationtool-2016-07-12/GUI/codeUtils/scalebar.png
- sofisimulationtool-2016-07-12/GUI/codeUtils/settings.png
- sofisimulationtool-2016-07-12/GUI/codeUtils/stop.jpg
- sofisimulationtool-2016-07-12/GUI/codeUtils/Thumbs.db
- sofisimulationtool-2016-07-12/GUI/codeUtils/zoom.png
- sofisimulationtool-2016-07-12/GUI/SOFI_demoMenu/
- sofisimulationtool-2016-07-12/GUI/SOFI_demoMenu/setAxis.m
- sofisimulationtool-2016-07-12/GUI/SOFI_demoMenu/updateAnimations.m
- sofisimulationtool-2016-07-12/GUI/SOFI_demoMenu/updateStaticAxes.m
- sofisimulationtool-2016-07-12/GUI/SOFI_demoMenu/zoomAxes.m
- sofisimulationtool-2016-07-12/GUI/SOFI_helpMenu/
- sofisimulationtool-2016-07-12/GUI/SOFI_helpMenu/funcs/
- sofisimulationtool-2016-07-12/GUI/SOFI_helpMenu/funcs/createHelpEquations.m
- sofisimulationtool-2016-07-12/GUI/SOFI_helpMenu/funcs/createHelpText.m
- sofisimulationtool-2016-07-12/GUI/SOFI_helpMenu/funcs/displayAxes.m
- sofisimulationtool-2016-07-12/GUI/SOFI_helpMenu/funcs/displayText.m
- sofisimulationtool-2016-07-12/GUI/SOFI_helpMenu/SOFItutorial_helpMenu.fig
- sofisimulationtool-2016-07-12/GUI/SOFI_helpMenu/SOFItutorial_helpMenu.m
- sofisimulationtool-2016-07-12/GUI/SOFI_helpMenu/SOFItutorial_helpMenu_Balanced.fig
- sofisimulationtool-2016-07-12/GUI/SOFI_helpMenu/SOFItutorial_helpMenu_Balanced.m
- sofisimulationtool-2016-07-12/GUI/SOFI_helpMenu/SOFItutorial_helpMenu_Flattening.fig
- sofisimulationtool-2016-07-12/GUI/SOFI_helpMenu/SOFItutorial_helpMenu_Flattening.m
- sofisimulationtool-2016-07-12/GUI/SOFI_helpMenu/SOFItutorial_helpMenu_Linearization.fig
- sofisimulationtool-2016-07-12/GUI/SOFI_helpMenu/SOFItutorial_helpMenu_Linearization.m
- sofisimulationtool-2016-07-12/GUI/SOFI_helpMenu/SOFItutorial_helpMenu_Reconvolution.fig
- sofisimulationtool-2016-07-12/GUI/SOFI_helpMenu/SOFItutorial_helpMenu_Reconvolution.m
- sofisimulationtool-2016-07-12/GUI/SOFI_startMenu/
- sofisimulationtool-2016-07-12/GUI/SOFI_startMenu/cameraUpdate.m
- sofisimulationtool-2016-07-12/GUI/SOFI_startMenu/enableDisableEditBoxes.m
- sofisimulationtool-2016-07-12/GUI/SOFI_startMenu/enableDisableTutorialPanel.m
- sofisimulationtool-2016-07-12/GUI/SOFI_startMenu/getLinesSliderPos.m
- sofisimulationtool-2016-07-12/GUI/SOFI_startMenu/checkValue.m
- sofisimulationtool-2016-07-12/GUI/SOFI_startMenu/setAnnularEditBoxes.m
- sofisimulationtool-2016-07-12/GUI/SOFI_startMenu/setCircularEditBoxes.m
- sofisimulationtool-2016-07-12/GUI/SOFI_startMenu/setParamFromExamples.m
- sofisimulationtool-2016-07-12/GUI/SOFI_startMenu/setTwoSpacedDiracsEditBoxes.m
- sofisimulationtool-2016-07-12/GUI/SOFI_startMenu/updateAllParams.m
- sofisimulationtool-2016-07-12/GUI/SOFI_startMenu/updateParam.m
- sofisimulationtool-2016-07-12/GUI/SOFItutorial_demoMenu.fig
- sofisimulationtool-2016-07-12/GUI/SOFItutorial_demoMenu.m
- sofisimulationtool-2016-07-12/GUI/SOFItutorial_resultsMenu.fig
- sofisimulationtool-2016-07-12/GUI/SOFItutorial_resultsMenu.m
- sofisimulationtool-2016-07-12/GUI/SOFItutorial_startMenu.fig
- sofisimulationtool-2016-07-12/GUI/SOFItutorial_startMenu.m
- sofisimulationtool-2016-07-12/license/
- sofisimulationtool-2016-07-12/license/COPYING.txt
- sofisimulationtool-2016-07-12/README.txt
