# Supplementary material for: SOFI Simulation Tool: A Software Package for Simulating and Testing Super-Resolution Optical Fluctuation Imaging
Source: PLoS One. 2016 Sep 1;11(9):e0161602. doi: 10.1371/journal.pone.0161602 (PMC5008722; doi:10.1371/journal.pone.0161602)
Supplement: S2 Appendix — Zip file which includes the software package. The software is written in MATLAB, equipped with graphical user interface and freely available together with a user manual also at [16]. (ZIP) [file pone.0161602.s002.zip › sofisimulationtool-2016-07-12/GUI/codeSofi/SOFI/private/nvccbat.bat]

echo off
set PATH=C:\Program Files (x86)\Microsoft Visual Studio 12.0\VC\bin\;%PATH%
set PATH=C:\Program Files\NVIDIA GPU Computing Toolkit\CUDA\v6.5\bin;%PATH%
call vcvars32.bat
nvcc %1 %2 %3 %4 %5 %6 %7 %8 %9 
