# Supplementary material for: SOFI Simulation Tool: A Software Package for Simulating and Testing Super-Resolution Optical Fluctuation Imaging
Source: PLoS One. 2016 Sep 1;11(9):e0161602. doi: 10.1371/journal.pone.0161602 (PMC5008722; doi:10.1371/journal.pone.0161602)
Supplement: S2 Appendix — Zip file which includes the software package. The software is written in MATLAB, equipped with graphical user interface and freely available together with a user manual also at [16]. (ZIP) [file pone.0161602.s002.zip › sofisimulationtool-2016-07-12/GUI/codeSofi/SOFI/sofiAllFlatten.m]

%sofi=sofiAllFlatten(sofi,orders,stddev)
%---------------------------------------
%
%Flatten raw cumulants.
%
%Inputs:
% sofi      Raw cumulants
% orders    Cumulant orders                     {all}
% stddev    Flatten standard deviations if set  {0:flatten mean}
%
%Output:
% sofi      Flat cumulants

%Copyright © 2012 Marcel Leutenegger et al, École Polytechnique Fédérale de Lausanne,
%Laboratoire d'Optique Biomédicale, BM 5.142, Station 17, 1015 Lausanne, Switzerland.
%
%    This program is free software: you can redistribute it and/or modify
%    it under the terms of the GNU General Public License as published by
%    the Free Software Foundation, either version 3 of the License, or
%    (at your option) any later version.
%
%    This program is distributed in the hope that it will be useful,
%    but WITHOUT ANY WARRANTY; without even the implied warranty of
%    MERCHANTABILITY or FITNESS FOR A PARTICULAR PURPOSE.  See the
%    GNU General Public License for more details.
%
%    You should have received a copy of the GNU General Public License
%    along with this program.  If not, see <http://www.gnu.org/licenses/>.
%
function sofi=sofiAllFlatten(sofi,orders,stddev)
if nargin < 2 || isempty(orders)
   orders=find(~cellfun(@isempty,sofi));
end
orders=orders(orders > 1);
if isempty(orders)
   return;
end
if nargin < 3 || isempty(stddev) || ~stddev
   stddev=@mean;
else
   stddev=@std;
end
for order=orders(:).'
   image=abs(sofi{order});
   [X,Y,N]=size(image);
   term=ones(order);
   for x=1:order
      for y=1:order
         t=image(x:order:X,y:order:Y,:);
         term(x,y)=feval(stddev,t(:));
      end
   end
   term=mean(term(:))./term;
   term=repmat(term,ceil([X Y]/order));
   sofi{order}=image(:,:,:).*term(1:X,1:Y,ones(1,N));
end
