# Supplementary material for: SOFI Simulation Tool: A Software Package for Simulating and Testing Super-Resolution Optical Fluctuation Imaging
Source: PLoS One. 2016 Sep 1;11(9):e0161602. doi: 10.1371/journal.pone.0161602 (PMC5008722; doi:10.1371/journal.pone.0161602)
Supplement: S2 Appendix — Zip file which includes the software package. The software is written in MATLAB, equipped with graphical user interface and freely available together with a user manual also at [16]. (ZIP) [file pone.0161602.s002.zip › sofisimulationtool-2016-07-12/GUI/codeSofi/SOFI/sofiCumulants.m]

%[sofi,grid]=sofiCumulants(stack,first,frames,region,orders,gpu)
%---------------------------------------------------------------
%
%Raw cross-cumulant images from image stack.
%
%Inputs:
% stack     Image stack
%       or  TIFF file name
% first     First image index             {1}
% frames    Number of images              {all}
% region    Image region [pixel]          {{[1 width],[1 height]}}
% orders    Cross-cumulant orders         {1:4}
% gpu       Force or forbid CUDA usage    {auto}
%
%Outputs:
% sofi      Raw cross-cumulants
% grid      Partitions and pixels

%Copyright ? 2012 Marcel Leutenegger et al, ?cole Polytechnique F?d?rale de Lausanne,
%Laboratoire d'Optique Biom?dicale, BM 5.142, Station 17, 1015 Lausanne, Switzerland.
%
%    This program is free software: you can redistribute it and/or modify
%    it under the terms of the GNU General Public License as published by
%    the Free Software Foundation, either version 3 of the License, or
%    (at your option) any later version.
%
%    This program is distributed in the hope that it will be useful,
%    but WITHOUT ANY WARRANTY; without even the implied warranty of
%    MERCHANTABILITY or FITNESS FOR A PARTICULAR PURPOSE.  See the
%    GNU General Public License for more details.
%
%    You should have received a copy of the GNU General Public License
%    along with this program.  If not, see <http://www.gnu.org/licenses/>.
%
function [sofi,grid]=sofiCumulants(stack,first,frames,region,orders,gpu)
file=ischar(stack);
if file
   tif=Tiff(stack,'r');
   X=tif.getTag('ImageLength');        % reading tiff info(s) image dimensions
   Y=tif.getTag('ImageWidth');
else
   tif.close=[];
   tif.lastDirectory=false;
   tif.nextDirectory=[];
   [X,Y,F]=size(stack);
end
try
   fig=statusbar('Initialization...');
   if nargin < 2 || isempty(first)
      first=1;
   end
   if nargin < 3 || isempty(frames)    % number of images
      if file
         try
            tif.setDirectory(65536);   % supported frames
         catch
         end
         frames=tif.currentDirectory;
      else
         frames=F;
      end
      frames=frames + 1-first;
   end
   if file
      tif.setDirectory(first);
   end
   roi=nargin > 3 && ~isempty(region); % region defined?
   if roi
      x=max(1,min(region{1},X));
      y=max(1,min(region{2},Y));
      x=int16(x(1):x(2));
      y=int16(y(1):y(2));
      roi=numel(x) < X || numel(y) < Y;
      X=numel(x);
      Y=numel(y);
   end
   if any([X Y frames] < 4)
      error('sofi:dimensions','The image stack is too small.');
   end
   if nargin < 5 || isempty(orders)
      orders=1:4;
   end
   fig=statusbar(1/3,fig);
   grid=sofiGrids(orders,file);        % partitions and pixels
   if ~file
      if roi
         stack=stack(x,y,first:first+frames-1);
      elseif frames < F
         stack=stack(:,:,first:first+frames-1);
      end
      avg=sum(stack(:,:,:),3)/frames;  % average for zero means
   end
   fig=statusbar(2/3,fig);
   p=grid(1).pixels;                   % corner pixel coordinates
   m=cell(size(p));
   n=cell(size(p));
   F=int16(1:size(p,1));
   for f=F                             % indices limited to image size
      m{f}=int16(min(X,1+p(f,1):p(f,1)+X));
      n{f}=int16(min(Y,1+p(f,2):p(f,2)+Y));
   end
   t=grid(1).terms;                    % terms pixel coordinates
   P=int16(1:numel(t));
   facts=cell(size(m));                % factors storage
   if nargin < 6 || isempty(gpu)
      gpu=X*Y >= 65536 && cudaAvailable;
   end
   gpus={@gpu1 @gpu2 @gpu3 @gpu4 @gpu5 @gpu6 @gpu7 @gpu8};
   if gpu
      if ~file
         avg=gpuArray(avg);            % store arrays on GPU
      end
      for f=F
         m{f}=gpuArray(int32(m{f}));   % use native data type
         n{f}=gpuArray(int32(n{f}));
      end
      terms={gpuArray(0)};
   else
      terms={0};
   end
   terms=terms(ones(size(t)));         % terms storage
   fig=statusbar('Partial products...',fig);
   for frame=1:frames
      if file
         img=tif.read;                 % read image
         if roi
            img=img(x,y);
         end
      else
         img=stack(:,:,frame);
      end
      if gpu
         img=gpuArray(img);
      end
      img=double(img);
      if ~file
         img=img - avg;
      end
      for f=F
         facts{f}=img(m{f},n{f});      % all factors
      end
      if gpu
         for p=P
            terms{p}=arrayfun(gpus{numel(t{p})},terms{p},facts{t{p}});
         end
      else
         for p=P
            terms{p}=feval(gpus{numel(t{p})},terms{p},facts{t{p}});
         end
      end
      fig=statusbar(frame/frames,fig);
      if isempty(fig) || tif.lastDirectory
         break;
      end
      tif.nextDirectory;
   end
catch msg
   tif.close;
   delete(fig);
   rethrow(msg);
end
if file
   tif.close;
   sofi=cumulants(grid,orders,frame,terms,fig,gpu);
elseif frame < frames
   error('sofi:abort','User abort resulted in non-zero means.');
else
   sofi=cumulants(grid,orders(orders > 1),frame,terms,fig,gpu);
   if any(orders == 1)
      sofi{1}=gather(avg(2:end-2,2:end-2));
   end
end


%Check for CUDA-1.3-capable or newer graphics card.
%
function gpu=cudaAvailable
try
   gpu=parallel.gpu.GPUDevice.current();
   gpu=gpu.DeviceSupported;
catch msg
   gpu=false;
end


%Cross-cumulant images from partial product terms.
%
% grid      Partitions and pixels
% orders    Cumulant orders
% frames    Number of images
% terms     Partial products
% fig       Statusbar handle
%
% sofi      Cross-cumulant images
%
function sofi=cumulants(grid,orders,frames,terms,fig,gpu)
fig=statusbar('Cross cumulants...',fig);
fact=cumprod([1 -1:-1:1-max(orders(:))]/frames);
sofi=cell(size(grid));                  % cell array of empty matrices (size(grid))
s=size(terms{1}) - 3;                  % first order size
x=cell(4,1);
y=cell(4,1);
for f=1:4
   x{f}=int16(f:f+s(1)-1);             % all shift indices
   y{f}=int16(f:f+s(2)-1);
end
if gpu
   fact=gpuArray(fact);
end
cur=0;
num=sum(cellfun(@numel,{grid(orders).parts})) + numel(orders);
for order=orders(:).'
   pixels={0};
   pixels=pixels(ones(order));         % cumulant groups
   P=int16(1:numel(pixels));
   parts=grid(order).parts;
   shifts=grid(order).shifts;
   for p=1:numel(parts)
      dx=x(shifts{p}(:,:,1));          % shift indices
      dy=y(shifts{p}(:,:,2));
      part=parts{p};                   % term indices
      n=size(part,2);
      F=int16(1:n);
      for m=P
         term=fact(n);                 % partition
         for n=F
            term=term.*terms{part(m,n)}(dx{m,n},dy{m,n});
         end
         pixels{m}=pixels{m} + term;   % cumulant
      end
      cur=cur + 1;
      fig=statusbar(cur/num,fig);
      if isempty(fig)
         return;
      end
   end
   term=zeros(s*order);                % full image
   for m=1:order
      for n=1:order
         term(m:order:end,n:order:end)=gather(pixels{m,n});
      end
   end
   sofi{order}=term(1:1+end-order,1:1+end-order);
   cur=cur + 1;
   fig=statusbar(cur/num,fig);
   if isempty(fig)
      return;
   end
end
delete(fig);
