# Supplementary material for: SOFI Simulation Tool: A Software Package for Simulating and Testing Super-Resolution Optical Fluctuation Imaging
Source: PLoS One. 2016 Sep 1;11(9):e0161602. doi: 10.1371/journal.pone.0161602 (PMC5008722; doi:10.1371/journal.pone.0161602)
Supplement: S2 Appendix — Zip file which includes the software package. The software is written in MATLAB, equipped with graphical user interface and freely available together with a user manual also at [16]. (ZIP) [file pone.0161602.s002.zip › sofisimulationtool-2016-07-12/GUI/codeSofi/SOFI/sofiCumulants2D.m]

%[sofi,grid]=sofiCumulants2D(stack,first,frames,region,orders,gpu)
%-----------------------------------------------------------------
%
%Raw cross-cumulant images from image stack.
%
%Inputs:
% stack     Image stack
%       or  TIFF file name
% first     First image index             {1}
% frames    Number of images              {all}
% region    Image region [pixel]          {{[1 width],[1 height]}}
% orders    Cross-cumulant orders         {1:4}
% gpu       Force or forbid CUDA usage    {auto}
%
%Outputs:
% sofi      Raw cross-cumulants
% grid      Partitions and pixels

%Copyright © 2012 Marcel Leutenegger et al, École Polytechnique Fédérale de Lausanne,
%Laboratoire d'Optique Biomédicale, BM 5.142, Station 17, 1015 Lausanne, Switzerland.
%
%    This program is free software: you can redistribute it and/or modify
%    it under the terms of the GNU General Public License as published by
%    the Free Software Foundation, either version 3 of the License, or
%    (at your option) any later version.
%
%    This program is distributed in the hope that it will be useful,
%    but WITHOUT ANY WARRANTY; without even the implied warranty of
%    MERCHANTABILITY or FITNESS FOR A PARTICULAR PURPOSE.  See the
%    GNU General Public License for more details.
%
%    You should have received a copy of the GNU General Public License
%    along with this program.  If not, see <http://www.gnu.org/licenses/>.
%
function [sofi,grid]=sofiCumulants2D(stack,first,frames,region,orders,gpu)
file=ischar(stack);
if file
   tif=Tiff(stack,'r');
   X=tif.getTag('ImageLength');        % image dimensions
   Y=tif.getTag('ImageWidth');
else
   tif.close=[];
   tif.lastDirectory=false;
   tif.nextDirectory=[];
   [X,Y,F]=size(stack);
end
try
   fig=statusbar('Initialization...');
   if nargin < 2 || isempty(first)
      first=1;
   end
   if nargin < 3 || isempty(frames)    % number of images
      if file
         try
            tif.setDirectory(65536);   % supported frames
         catch
         end
         frames=tif.currentDirectory;
      else
         frames=F;
      end
      frames=frames + 1-first;
   end
   if file
      tif.setDirectory(first);
   end
   roi=nargin > 3 && ~isempty(region); % region defined?
   if roi
      x=max(1,min(region{1},X));
      y=max(1,min(region{2},Y));
      x=int16(x(1):x(2));
      y=int16(y(1):y(2));
      roi=numel(x) < X || numel(y) < Y;
      X=numel(x);
      Y=numel(y);
   end
   if any([X Y frames] < 4)
      error('sofi:dimensions','The image stack is too small.');
   end
   if nargin < 5 || isempty(orders)
      orders=1:4;
   else
      orders=orders(0 < orders & orders < 9 & orders == fix(orders));
   end
   fig=statusbar(1/3,fig);
   grid=sofiGrids(orders,2,file);      % 2D partitions and pixels
   tasks=(grid(1).pixels*[1;X]).';     % corner pixel coordinates
   terms=grid(1).terms;                % terms pixel coordinates
   for T=1:numel(terms)
      terms{T}=[numel(terms{T}) sort(tasks(terms{T}))];
   end
   tasks=int32(cat(2,X*Y,T,terms{:}));
   if ~file
      if roi
         stack=stack(x,y,first:first+frames-1);
      elseif frames < F
         stack=stack(:,:,first:first+frames-1);
      end
      avg=sum(stack(:,:,:),3)/frames;  % average for zero means
   end
   fig=statusbar(2/3,fig);
   if nargin < 6 || isempty(gpu)
      gpu=cudaAvailable;
   end
   if gpu
      xpu=fileparts(mfilename('fullpath'));
      xpu=parallel.gpu.CUDAKernel(fullfile(xpu,'private','gpu.ptx'),fullfile(xpu,'private','gpu.cu'));
      %
      % If linking to the GPU kernel fails, try to recompile gpu.cu.
      % Change to the private folder and launch the Nvidia compiler.
      % The -arch option should be set to the compute capability of
      % your CUDA-capable graphics card. In the example, it is 2.1:
      %
      % >> !nvcc -arch=sm_21 -ptx gpu.cu
      %
      xpu.ThreadBlockSize=min(256,max(32*fix(sqrt(X*Y)/32),32));
      xpu.GridSize=ceil(X*Y/xpu.ThreadBlockSize(1));
      % terms=parallel.gpu.GPUArray.zeros(X,Y,T); % R2012a
      terms=gpuArray.zeros(X,Y,T);
      tasks=gpuArray(tasks);
      if ~file
         avg=gpuArray(avg);
      end
   else
      xpu=@cpu;
      terms=zeros(X,Y,T);
   end
   fig=statusbar('Partial products...',fig);
   step=fix(frames/250);
   for frame=1:frames
      if file
         img=tif.read;                 % read image
         if roi
            img=img(x,y);
         end
         if numel(img) ~= X*Y
            error('sofi:dimensions','Different image dimensions.');
         end
      else
         img=stack(:,:,frame);
      end
      if gpu
         img=gpuArray(img);
      end
      img=double(img);
      if ~file
         img=img - avg;
      end
      terms=feval(xpu,terms,img,tasks); 
      if frame == frames || mod(frame,step) < 1
         fig=statusbar(frame/frames,fig);
         if isempty(fig) || tif.lastDirectory
            break;
         end
      end
      tif.nextDirectory;
   end
catch msg
   tif.close;
   delete(fig);
   rethrow(msg);
end
if file
   tif.close;
   sofi=cumulants(grid,orders,frame,terms,fig,gpu);
elseif frame < frames
   error('sofi:abort','User abort resulted in non-zero means.');
else
   sofi=cumulants(grid,orders(orders > 1),frame,terms,fig,gpu);
   if any(orders == 1)
      sofi{1}=gather(avg(2:end-2,2:end-2));
   end
end


%Check for CUDA-1.3-capable or newer graphics card.
%
function gpu=cudaAvailable
try
   gpu=parallel.gpu.GPUDevice.current();
   gpu=isa(gpu,'parallel.gpu.CUDADevice') && gpu.DeviceSupported;
catch msg
   gpu=false;
end


%Cross-cumulant images from partial product terms.
%
% grid      Partitions and pixels
% orders    Cumulant orders
% frames    Number of images
% terms     Partial products
% fig       Statusbar handle
%
% sofi      Cross-cumulant images
%
function sofi=cumulants(grid,orders,frames,terms,fig,gpu)
fig=statusbar('Cross cumulants...',fig);
fact=cumprod([1 -1:-1:1-max(orders(:))]/frames);
sofi=cell(size(grid));
s=size(terms);
s=s(1:2) - 3;                          % first order size
x=cell(4,1);
y=cell(4,1);
for f=1:4
   x{f}=int16(f:f+s(1)-1);             % all shift indices
   y{f}=int16(f:f+s(2)-1);
end
if gpu
   fact=gpuArray(fact);
end
cur=0;
num=sum(cellfun(@numel,{grid(orders).parts})) + numel(orders);
for order=orders(:).'
   pixels={0};
   pixels=pixels(ones(order));         % cumulant groups
   P=int16(1:numel(pixels));
   parts=grid(order).parts;
   shifts=grid(order).shifts;
   for p=1:numel(parts)
      dx=x(shifts{p}(:,:,1));          % shift indices
      dy=y(shifts{p}(:,:,2));
      part=parts{p};                   % term indices
      n=size(part,2);
      F=int16(1:n);
      for m=P
         term=fact(n);                 % partition
         for n=F
            term=term.*terms(dx{m,n},dy{m,n},part(m,n));
         end
         pixels{m}=pixels{m} + term;   % cumulant
      end
      cur=cur + 1;
      fig=statusbar(cur/num,fig);
      if isempty(fig)
         return;
      end
   end
   term=zeros(s*order);                % full image
   for m=1:order
      for n=1:order
         term(m:order:end,n:order:end)=gather(pixels{m,n});
      end
   end
   sofi{order}=term(1:1+end-order,1:1+end-order);
   cur=cur + 1;
   fig=statusbar(cur/num,fig);
   if isempty(fig)
      return;
   end
end
delete(fig);
