# Supplementary material for: SOFI Simulation Tool: A Software Package for Simulating and Testing Super-Resolution Optical Fluctuation Imaging
Source: PLoS One. 2016 Sep 1;11(9):e0161602. doi: 10.1371/journal.pone.0161602 (PMC5008722; doi:10.1371/journal.pone.0161602)
Supplement: S2 Appendix — Zip file which includes the software package. The software is written in MATLAB, equipped with graphical user interface and freely available together with a user manual also at [16]. (ZIP) [file pone.0161602.s002.zip › sofisimulationtool-2016-07-12/GUI/codeSofi/SOFI/sofiFlatten.m]

%[sofi,fwhm]=sofiFlatten(fwhm,sofi,grid,orders)
%----------------------------------------------
%
%Flatten raw cumulants by PSF full width at half-maximum diameters.
%
%Inputs:
% fwhm      PSF diameter(s)   {fit}
% sofi      Raw cumulants
% grid
%  .dists   Total distances
% orders    Cumulant orders   {all}
%
%Outputs:
% sofi      Flat cumulants
% fwhm      Applied PSF diameter(s) [radial;axial]

%Copyright © 2012 Marcel Leutenegger et al, École Polytechnique Fédérale de Lausanne,
%Laboratoire d'Optique Biomédicale, BM 5.142, Station 17, 1015 Lausanne, Switzerland.
%
%    This program is free software: you can redistribute it and/or modify
%    it under the terms of the GNU General Public License as published by
%    the Free Software Foundation, either version 3 of the License, or
%    (at your option) any later version.
%
%    This program is distributed in the hope that it will be useful,
%    but WITHOUT ANY WARRANTY; without even the implied warranty of
%    MERCHANTABILITY or FITNESS FOR A PARTICULAR PURPOSE.  See the
%    GNU General Public License for more details.
%
%    You should have received a copy of the GNU General Public License
%    along with this program.  If not, see <http://www.gnu.org/licenses/>.
%
function [sofi,fwhm]=sofiFlatten(fwhm,sofi,grid,orders)
if nargin < 4
   orders=find(~cellfun(@isempty,sofi));
end
orders=orders(orders > 1);
if isempty(orders)
   return;
end
if isempty(fwhm)
   fwhm=sofiPSFfwhm(sofi,grid,orders);
end
sigma=4*log(2)./fwhm.^2;
if numel(sigma) < 3
   sigma=sigma([1 1:end 1]);
end
sigma=sigma(:);
for order=orders(:).'
   image=sofi{order};
   sizes=size(image);
   [X,Y,Z,N]=size(image);
   dims=size(grid(order).dists,2);
   term=exp(grid(order).dists.^2*sigma(1:dims));
   term=reshape(term,order(ones(1,dims)));
   term=repmat(term,ceil(sizes(1:dims)/order));
   if dims == 2
      image=image(:,:,:).*term(1:X,1:Y,ones(Z,N));
   else
      image=image(:,:,:,:).*term(1:X,1:Y,1:Z,ones(1,N));
   end
   sofi{order}=reshape(image,sizes);
end
