# Supplementary material for: SOFI Simulation Tool: A Software Package for Simulating and Testing Super-Resolution Optical Fluctuation Imaging
Source: PLoS One. 2016 Sep 1;11(9):e0161602. doi: 10.1371/journal.pone.0161602 (PMC5008722; doi:10.1371/journal.pone.0161602)
Supplement: S2 Appendix — Zip file which includes the software package. The software is written in MATLAB, equipped with graphical user interface and freely available together with a user manual also at [16]. (ZIP) [file pone.0161602.s002.zip › sofisimulationtool-2016-07-12/GUI/codeSofi/SOFI/sofiLinearize.m]

%sofi=sofiLinearize(sofi,fwhm,noise,orders,iter)
%-----------------------------------------------
%
%Deconvolve and denoise flat cumulants and linearize the brightness
%by taking the order-th root of the deconvolved cumulants. The result
%is reconvolved with a realistic point-spread function.
%
%Inputs:
% sofi      Flat cumulants (see sofiFlatten)
% fwhm      PSF diameter (see sofiFlatten)
% noise     Noise level                         {1%}
% orders    Cumulant orders                     {all}
% iter      Maximum deconvolution iterations    {10}
%
%Output:
% sofi      Linar cumulant images

%Copyright © 2012 Marcel Leutenegger et al, École Polytechnique Fédérale de Lausanne,
%Laboratoire d'Optique Biomédicale, BM 5.142, Station 17, 1015 Lausanne, Switzerland.
%
%    This program is free software: you can redistribute it and/or modify
%    it under the terms of the GNU General Public License as published by
%    the Free Software Foundation, either version 3 of the License, or
%    (at your option) any later version.
%
%    This program is distributed in the hope that it will be useful,
%    but WITHOUT ANY WARRANTY; without even the implied warranty of
%    MERCHANTABILITY or FITNESS FOR A PARTICULAR PURPOSE.  See the
%    GNU General Public License for more details.
%
%    You should have received a copy of the GNU General Public License
%    along with this program.  If not, see <http://www.gnu.org/licenses/>.
%
function sofi=sofiLinearize(sofi,fwhm,noise,orders,iter)
if nargin < 3 || isempty(noise)
   noise=0.01;
end
if nargin < 4 || isempty(orders)
   orders=find(~cellfun(@isempty,sofi));
end
orders=orders(orders > 1);
if isempty(orders)
   return;
end
if nargin < 5 || isempty(iter)
   iter=5;
end
fwhm=fwhm(1)/sqrt(8*log(2));
% psf=gaussian(fwhm);
for order=orders(:).'
   PSF=gaussian(fwhm*sqrt(order));
   PSF=PSF(:)*PSF;
   [~,~,k]=size(sofi{order});
   for k=1:k
      img=abs(sofi{order}(:,:,k));
      img = max(img - mean(img(:)),0);
      scale=max(img(:));
      img=(scale*deconvlucy(img/scale,PSF,iter)).^(1/order);
      img(img < order*noise*max(img(:)))=0;
      %sofi{order}(:,:,k)=conv2(psf,psf,img,'same');
      sofi{order}(:,:,k)=img; % to restore the original sofiLinearize, remove this line (60) and uncomment the one above (59)
   end
end
