# Supplementary material for: SOFI Simulation Tool: A Software Package for Simulating and Testing Super-Resolution Optical Fluctuation Imaging
Source: PLoS One. 2016 Sep 1;11(9):e0161602. doi: 10.1371/journal.pone.0161602 (PMC5008722; doi:10.1371/journal.pone.0161602)
Supplement: S2 Appendix — Zip file which includes the software package. The software is written in MATLAB, equipped with graphical user interface and freely available together with a user manual also at [16]. (ZIP) [file pone.0161602.s002.zip › sofisimulationtool-2016-07-12/GUI/codeStorm/FALCON2D/functions/Gauss_kernel.m]

%% ****************************************************************************************************
%% Return 2D guassian kernel
%% 
%% Input:    x_inx,y_inx          : meshgrid of x and y 
%%           x_pos,y_pos          : center_position 
%%           Gsigma               : standard deviation of gaussian function
%%
%% Output:   img_kernel           : 2D Guassian kernel
%% ****************************************************************************************************

function img_kernel = Gauss_kernel(x_inx,y_inx,x_pos,y_pos,Gsigma)
    img_kernel = exp(-((x_inx-x_pos).^2+(y_inx-y_pos).^2)/(2*Gsigma^2))/(2*pi*Gsigma^2) ;
end
