# Supplementary material for: SOFI Simulation Tool: A Software Package for Simulating and Testing Super-Resolution Optical Fluctuation Imaging
Source: PLoS One. 2016 Sep 1;11(9):e0161602. doi: 10.1371/journal.pone.0161602 (PMC5008722; doi:10.1371/journal.pone.0161602)
Supplement: S2 Appendix — Zip file which includes the software package. The software is written in MATLAB, equipped with graphical user interface and freely available together with a user manual also at [16]. (ZIP) [file pone.0161602.s002.zip › sofisimulationtool-2016-07-12/GUI/codeStorm/STORM utilities/Segmentation/Utils/segmentContour.m]

%C=segmentContour(I)
%-------------------
%
%Find enclosing contours of image segments.
%
function C=segmentContour(I)

% Copyright � 2011 Stefan Geissbuehler
% This program is free software: you can redistribute it and/or modify
% it under the terms of the GNU General Public License as published by
% the Free Software Foundation, either version 3 of the License, or
% (at your option) any later version.
% 
% This program is distributed in the hope that it will be useful,
% but WITHOUT ANY WARRANTY; without even the implied warranty of
% MERCHANTABILITY or FITNESS FOR A PARTICULAR PURPOSE.  See the
% GNU General Public License for more details.
% 
% You should have received a copy of the GNU General Public License
% along with this program.  If not, see <http://www.gnu.org/licenses/>.

C=conv2([1 1],[1 1],I ~= 0,'full') > 0;
C=(C(1:end-1,1:end-1) ~= C(2:end,2:end)) | (C(1:end-1,2:end) ~= C(2:end,1:end-1));
C=C | ((C | I) == 0 & conv2([1 1 1],[1 1 1],C | I,'same') == 8);
