# Supplementary material for: SOFI Simulation Tool: A Software Package for Simulating and Testing Super-Resolution Optical Fluctuation Imaging
Source: PLoS One. 2016 Sep 1;11(9):e0161602. doi: 10.1371/journal.pone.0161602 (PMC5008722; doi:10.1371/journal.pone.0161602)
Supplement: S2 Appendix — Zip file which includes the software package. The software is written in MATLAB, equipped with graphical user interface and freely available together with a user manual also at [16]. (ZIP) [file pone.0161602.s002.zip › sofisimulationtool-2016-07-12/GUI/codeUtils/colormaps/morgenstemning.m]

function cmap=morgenstemning(n,varargin)
%MORGENSTEMNING Colormap that increases linearly in lightness (with colors)
%
%	Written by Matthias Geissbuehler - matthias.geissbuehler@a3.epfl.ch
%	January 2013
%
%   Colormap that increases linearly in lightness (such as a pure black to white
%   map) but incorporates additional colors that help to emphasize the
%   transitions and hence enhance the perception of the data.
%   This colormap is designed to be printer-friendly both for color printers as
%   as well as B&W printers.
%
%   Credit: The idea of the passages over blue&red stems from ImageJ's LUT 'Fire'
%   Our colormap corrects the color-printout-problems as well as the
%   non-linearity in the fire-colormap which would make it incompatible
%   with a B&W printing.
%
%
%   See also: isolum, ametrine
%
%
%   Please feel free to use this colormap at your own convenience.
%   A citation to the original article is of course appreciated, however not "mandatory" :-)
%   
%   M. Geissbuehler and T. Lasser
%   "How to display data by color schemes compatible with red-green color perception deficiencies
%   Optics Express, 2013
%
%
%   For more detailed information, please see:
%   http://lob.epfl.ch -> Research -> Color maps
%
%
%   Usage:
%   cmap = morgenstemning(n)
%
%   All arguments are optional:
%
%   n           The number of elements (256)
%
%   Further on, the following options can be applied
%     'minColor' The absolute minimum value can have a different color
%                ('none'), 'white','black','lightgray', 'darkgray'
%                or any RGB value ex: [0 1 0]
%     'maxColor' The absolute maximum value can have a different color
%     'invert'   (0), 1=invert the whole colormap
%     'gamma'    The gamma of the monitor to be used (1.8)
%
%
%   Examples:
%     figure; imagesc(peaks(200));
%     colormap(morgenstemning)
%     colorbar
%
%     figure; imagesc(peaks(200));
%     colormap(morgenstemning(256,'minColor','black','maxColor',[0 1 0]))
%     colorbar
%
%     figure; imagesc(peaks(200));
%     colormap(morgenstemning(256,'invert',1,'minColor','darkgray'))
%     colorbar
%
%
%
%
%
%     This colormap is free software: you can redistribute it and/or modify
%     it under the terms of the GNU General Public License as published by
%     the Free Software Foundation, either version 3 of the License, or
%     (at your option) any later version.
% 
%     This colormap is distributed in the hope that it will be useful,
%     but WITHOUT ANY WARRANTY; without even the implied warranty of
%     MERCHANTABILITY or FITNESS FOR A PARTICULAR PURPOSE.  See the
%     GNU General Public License for more details.
% 
%     You should have received a copy of the GNU General Public License
%     along with this program.  If not, see <http://www.gnu.org/licenses/>.


%   Copyright 2013 Matthias Geissbuehler - matthias.geissbuehler@a3.epfl.ch
%   $Revision: 3.0 $  $Date: 2013/01/29 12:00:00 $
p=inputParser;
p.addParamValue('minColor','none');
p.addParamValue('maxColor','none');
p.addParamValue('invert',0, @(x)x==0 || x==1);
p.addParamValue('gamma',1.8, @(x)x>0);

if nargin==1
    p.addRequired('n', @(x)x>0 && mod(x,1)==0);
    p.parse(n);
elseif nargin>1
    p.addRequired('n', @(x)x>0 && mod(x,1)==0);
    p.parse(n, varargin{:});
else
    p.addParamValue('n',256, @(x)x>0 && mod(x,1)==0);
    p.parse();
end
config = p.Results;
n=config.n;

%the ControlPoints
cP(:,1) = [0 0 0]./255;
cP(:,2) = [25 53 95]./255;         %cyan
cP(:,3) = [192 27 111]./255;       %redish-magenta
cP(:,4) = [252 229 0]./255;        %yellow
cP(:,5) = [255 255 255]./255;

number_of_elements_reached = false;
last_n = size(cP,2);
curr_n = last_n .* 2 - 1;
last_cmap = double(cP');

% Normalization and smooth interpolation while keeping
% strictly monotonically increasing gray-values:
%
% 1. interpolate 2x the number of points of the previous cmap (controlpoints)
% 2. normalize all of them
% 3. Loop from 1. until number of points is >n
% 4. Interpolate to the correct number of points (n)

while ~number_of_elements_reached;
    cmap = abs(interp1((1:last_n),last_cmap,linspace(1,last_n,curr_n),'pchip'));  % Interpolation between the control-Points
    
    checkIfAnyAbove1 = 1;
    while checkIfAnyAbove1
        % Normalization by calculation of the gray-value
        % using the average RGB-value (gamma-corrected)
        tempgraymap = mean(cmap.^config.gamma,2);
        tempgraymap = tempgraymap .^(1/config.gamma);
        cmap(:,1)=cmap(:,1)./tempgraymap.*linspace(0,1,curr_n)';
        cmap(:,2)=cmap(:,2)./tempgraymap.*linspace(0,1,curr_n)';
        cmap(:,3)=cmap(:,3)./tempgraymap.*linspace(0,1,curr_n)';
        cmap(isnan(cmap))=0;
        cmap = round(10000*cmap)./10000; % staying within reasonable required precision
        
        % check if during normalization any value is now bigger than 1
        above1 = cmap>1;
        if sum(above1(:))
            mydiff = 0.025;
            if sum(above1(:,1))  % any R>1 ?
                myIndexes = find(above1(:,1));
                cmap(myIndexes,1) = (1-mydiff) .* cmap(myIndexes,1);                          % remove a little bit
                cmap(myIndexes,2) = (mydiff/2) .* (1-cmap(myIndexes,2)) + cmap(myIndexes,2);  % add a little bit to other values
                cmap(myIndexes,3) = (mydiff/2) .* (1-cmap(myIndexes,3)) + cmap(myIndexes,3);  % add a little bit to other values
            end
            if sum(above1(:,2))  % any G>1 ?
                myIndexes = find(above1(:,2));
                cmap(myIndexes,2) = (1-mydiff) .* cmap(myIndexes,2);                          % remove a little bit
                cmap(myIndexes,1) = (mydiff/2) .* (1-cmap(myIndexes,1)) + cmap(myIndexes,1);  % add a little bit to other values
                cmap(myIndexes,3) = (mydiff/2) .* (1-cmap(myIndexes,3)) + cmap(myIndexes,3);  % add a little bit to other values
            end
            if sum(above1(:,3))  % any B>1 ?
                myIndexes = find(above1(:,3));
                cmap(myIndexes,3) = (1-mydiff) .* cmap(myIndexes,3);                          % remove a little bit
                cmap(myIndexes,1) = (mydiff/2) .* (1-cmap(myIndexes,1)) + cmap(myIndexes,1);  % add a little bit to other values
                cmap(myIndexes,2) = (mydiff/2) .* (1-cmap(myIndexes,2)) + cmap(myIndexes,2);  % add a little bit to other values
            end
            checkIfAnyAbove1 = 1;
        else
            checkIfAnyAbove1 = 0;
        end
    end
    last_n = curr_n;
    curr_n = last_n .* 2 - 1;
    last_cmap = cmap;
    if last_n > n
        number_of_elements_reached = true;
    end
end
cmap = abs(interp1((1:last_n),last_cmap,linspace(1,last_n,n)));


% Additional modifications of the colormap
if config.invert
    cmap = flipud(cmap);
end

if ischar(config.minColor)
    if ~strcmp(config.minColor,'none')
        switch config.minColor
            case 'white'
                cmap(1,:) = [1 1 1];
            case 'black'
                cmap(1,:) = [0 0 0];
            case 'lightgray'
                cmap(1,:) = [0.8 0.8 0.8];
            case 'darkgray'
                cmap(1,:) = [0.2 0.2 0.2];
        end
    end
else
    cmap(1,:) = config.minColor;
end
if ischar(config.maxColor)
    if ~strcmp(config.maxColor,'none')
        switch config.maxColor
            case 'white'
                cmap(end,:) = [1 1 1];
            case 'black'
                cmap(end,:) = [0 0 0];
            case 'lightgray'
                cmap(end,:) = [0.8 0.8 0.8];
            case 'darkgray'
                cmap(end,:) = [0.2 0.2 0.2];
        end
    end
else
    cmap(end,:) = config.maxColor;
end
