# Supplementary material for: SOFI Simulation Tool: A Software Package for Simulating and Testing Super-Resolution Optical Fluctuation Imaging
Source: PLoS One. 2016 Sep 1;11(9):e0161602. doi: 10.1371/journal.pone.0161602 (PMC5008722; doi:10.1371/journal.pone.0161602)
Supplement: S2 Appendix — Zip file which includes the software package. The software is written in MATLAB, equipped with graphical user interface and freely available together with a user manual also at [16]. (ZIP) [file pone.0161602.s002.zip › sofisimulationtool-2016-07-12/GUI/codeUtils/cudaAvailable.m]

function gpu=cudaAvailable
%Check for CUDA-1.3-capable or newer graphics card.
try
   gpu=parallel.gpu.GPUDevice.current();
   gpu=isa(gpu,'parallel.gpu.CUDADevice') && gpu.DeviceSupported;
catch msg
   gpu=false;
end
